# Supplementary material for: Nanofiber Space-Confined Fabrication of High-Performance Perovskite Films for Flexible Conversion of Fluorescence Quantum Yields in LED Applications
Source: Polymers (Basel). 2024 Sep 11;16(18):2563. doi: 10.3390/polym16182563 (PMC11434933; doi:10.3390/polym16182563)
Supplement: Supplementary file 1 [file polymers-16-02563-s001.zip]

Archive with 1 entries (1 files):
- polymers-3148874-supplementary.pdf
